# Supplementary material for: The mitochondrial ATP synthase is a shared drug target for aging and dementia
Source: Aging Cell. 2018 Jan 7;17(2):e12715. doi: 10.1111/acel.12715 (PMC5847861; doi:10.1111/acel.12715)
Supplement: Supplementary file 2 [file ACEL-17-e12715-s002.xlsx]

## Sheet: MP_452_026_20_SequestComp.xls
Fig. S1_DARTS Mass Spectrometry Raw Data
#MP_452_026_20_SequestComp, Samples Report created on 02/24/2016
MP_452_026_20_SequestComp	Displaying:Number of Assigned Spectra			Control	DMSO	J147 10uM	J147 50uM
#		Accession Number	Molecular Weight	Control_1+Control_2	DMSO_1+DMSO_2	J147_10uM_1+10um_2	J147_50uM_1+50um_2
END OF FILE1	IPI:IPI00407130.4 Tax_Id=10090 Gene_Symbol=Pkm2 Isoform M2 of Pyruvate kinase isozymes M1/M2	IPI00407130	58 kDa	119	104	97	97
2	IPI:IPI00133522.2 Tax_Id=10090 Gene_Symbol=P4hb Protein disulfide-isomerase	IPI00133522	57 kDa	86	79	74	75
3	IPI:IPI00230108.6 Tax_Id=10090 Gene_Symbol=Pdia3 Protein disulfide-isomerase A3	IPI00230108	57 kDa	73	78	68	77
4	IPI:IPI00131695.3 Tax_Id=10090 Gene_Symbol=Alb Serum albumin	IPI00131695	69 kDa	74	55	51	100
5	IPI:IPI00320217.9 Tax_Id=10090 Gene_Symbol=Cct2 T-complex protein 1 subunit beta	IPI00320217	57 kDa	51	55	41	45
6	IPI:IPI00466069.3 Tax_Id=10090 Gene_Symbol=Eef2 Elongation factor 2	IPI00466069	95 kDa	46	34	34	35
7	IPI:IPI00469268.5 Tax_Id=10090 Gene_Symbol=Cct8 T-complex protein 1 subunit theta	IPI00469268	60 kDa	56	54	38	40
8	IPI:IPI00116281.3 Tax_Id=10090 Gene_Symbol=Cct6a T-complex protein 1 subunit zeta	IPI00116281	58 kDa	47	45	39	42
9	IPI:IPI00228633.7 Tax_Id=10090 Gene_Symbol=Gpi1 Glucose-6-phosphate isomerase	IPI00228633	63 kDa	28	27	25	22
10	IPI:IPI00331174.5 Tax_Id=10090 Gene_Symbol=Cct7 T-complex protein 1 subunit eta	IPI00331174	60 kDa	26	33	25	30
11	IPI:IPI00229509.3 Tax_Id=10090 Gene_Symbol=Plec plectin isoform 1b2alpha	IPI00229509 (+4)	518 kDa	18	37	21	24
12	IPI:IPI00116966.8 Tax_Id=10090 Gene_Symbol=Asns Asparagine synthetase [glutamine-hydrolyzing]	IPI00116966	64 kDa	36	24	30	21
13	IPI:IPI00459493.5 Tax_Id=10090 Gene_Symbol=Tcp1 Isoform 1 of T-complex protein 1 subunit alpha	IPI00459493	60 kDa	21	23	16	32
14	IPI:IPI00314439.4 Tax_Id=10090 Gene_Symbol=Psmd3 26S proteasome non-ATPase regulatory subunit 3	IPI00314439	61 kDa	23	26	20	16
15	IPI:IPI00463573.3 Tax_Id=10090 Gene_Symbol=Eif3l Eukaryotic translation initiation factor 3 subunit L	IPI00463573	67 kDa	16	17	12	8
16	IPI:IPI00130280.1 Tax_Id=10090 Gene_Symbol=Atp5a1 ATP synthase subunit alpha, mitochondrial	IPI00130280	60 kDa	0	0	7	16
17	IPI:IPI00225307.1 Tax_Id=10090 Gene_Symbol=Sars seryl-tRNA synthetase, cytoplasmic isoform 1	IPI00225307 (+1)	61 kDa	21	16	6	15
18	IPI:IPI00116277.3 Tax_Id=10090 Gene_Symbol=Cct4 T-complex protein 1 subunit delta	IPI00116277 (+1)	58 kDa	14	13	13	14
