# Supplementary material for: The mitochondrial ATP synthase is a shared drug target for aging and dementia
Source: Aging Cell. 2018 Jan 7;17(2):e12715. doi: 10.1111/acel.12715 (PMC5847861; doi:10.1111/acel.12715)
Supplement: Supplementary file 3 [file ACEL-17-e12715-s003.xlsx]

## Sheet: Running counts
Fig. S6_Fly Lifespan Raw Data
Age Interval		Running Death Counts or
Day	Controls (Dx=195)	0.1 uM J147(Dx=96)	2uM J147 (Dx=98)			Age Interval = Days	Nx	Dx	Cx*
1	0	0	0			Untreated Controls	200	195	5
2	0	0	0			0.1 uM J147	100	96	4
3	0	0	0			2uM J147	100	98	2
4	0	0	0			*Cx are flies that were lost during the study period
5	0	0	0			number entering the age-interval (Nx)
6	0	0	0			number dead with the age interval (Dx)
7	1	0	0	start of treatment		number censored with the age interval (Cx)
8	0	1	0
9	0	0	0
10	0	0	0
11	0	0	0
12	0	0	0
13	0	0	0
14	0	0	0
15	0	0	1
16	0	0	0
17	2	0	0
18	0	0	0
19	2	0	0
20	0	0	0
21	1	0	0
22	8	1	2
23	1	0	0
24	2	0	1
25	5	0	0
26	4	2	1
27	0	0	0
28	8	0	0
29	5	5	6
30	3	0	0
31	2	3	1
32	6	0	0
33	13	8	7
34	0	0	0
35	13	0	0
36	16	13	11
37	0	0	0
38	0	0	2
39	3	0	0
40	0	5	8
41	0	0	0
42	15	0	0
43	16	9	5
44	7	0	0
45	3	6	5
46	4	0	0
47	6	6	5
48	0	0	0
49	12	0	0
50	16	15	12
51	6	0	0
52	0	9	9
53	2	0	0
54	0	0	2
55	0	0	0
56	6	0	0
57	0	11	15
58	1	0	0
59	0	0	3
60	1	0	0
61	0	1	1
62	0	0	0
63	2	0	0
64	2	0	0
65	0	0	0
66	0	0	1
67	0	0	98
68	0	0
69	0	0
70	0	0
71	0	0
72	1	0
73	195	1
74		96

## Sheet: Day of Death
	Day of Death (Averages)						Male Flies
Controls	0.1 uM J147	2 uM J147				Control	0.1 J147	2.0 J147
7	8	15			N	195	96	98
17	22	22			Ave	39.35	43.4	44.36
17	26	22			SD	10.74	10.3026	10.67
19	26	24			SEM	0.77	1.0515	1.07783
19	29	26
21	29	29
22	29	29
22	29	29
22	29	29
22	31	29
22	31	29
22	31	31
22	33	33
22	33	33
23	33	33
24	33	33
24	33	33
25	33	33
25	33	33
25	33	36
25	36	36
25	36	36
26	36	36
26	36	36
26	36	36
26	36	36
28	36	36
28	36	36
28	36	36
28	36	36
28	36	38
28	36	38
28	36	40
28	40	40
29	40	40
29	40	40
29	40	40
29	40	40
29	43	40
30	43	40
30	43	43
30	43	43
31	43	43
31	43	43
32	43	43
32	43	45
32	43	45
32	45	45
32	45	45
32	45	45
33	45	47
33	45	47
33	45	47
33	47	47
33	47	47
33	47	50
33	47	50
33	47	50
33	47	50
33	50	50
33	50	50
33	50	50
33	50	50
35	50	50
35	50	50
35	50	50
35	50	50
35	50	52
35	50	52
35	50	52
35	50	52
35	50	52
35	50	52
35	50	52
35	52	52
35	52	52
36	52	54
36	52	54
36	52	57
36	52	57
36	52	57
36	52	57
36	52	57
36	57	57
36	57	57
36	57	57
36	57	57
36	57	57
36	57	57
36	57	57
36	57	57
36	57	57
39	57	57
39	57	59
39	61	59
42	73	59
42		61
42		66
42
42
42
42
42
42
42
42
42
42
42
42
43
43
43
43
43
43
43
43
43
43
43
43
43
43
43
43
44
44
44
44
44
44
44
45
45
45
46
46
46
46
47
47
47
47
47
47
49
49
49
49
49
49
49
49
49
49
49
49
50
50
50
50
50
50
50
50
50
50
50
50
50
50
50
50
51
51
51
51
51
51
53
53
56
56
56
56
56
56
58
60
63
63
64
64
72

## Sheet: Percent Alive
Age Interval		Percent Alive
days	Controls	0.1 μM J147	2.0 μM J147
1	100	100	100
2	100	100	100
3	100	100	100
4	100	100	100
5	100	100	100
6	100	100	100
7	99.4872	100	100
8	99.4872	100	100
9	99.4872	98.9583	100
10	99.4872	98.9583	100
11	99.4872	98.9583	100
12	99.4872	98.9583	100
13	99.4872	98.9583	100
14	99.4872	98.9583	100
15	99.4872	98.9583	100
16	99.4872	98.9583	98.9796
17	98.4615	98.9583	98.9796
18	98.4615	98.9583	98.9796
19	97.4359	98.9583	98.9796
20	97.4359	98.9583	98.9796
21	96.9231	98.9583	98.9796
22	92.8205	98.9583	98.9796
23	92.3077	97.9167	96.9388
24	91.2821	97.9167	96.9388
25	88.7179	97.9167	95.9184
26	86.6667	97.9167	95.9184
27	86.6667	95.8333	94.898
28	82.5641	95.8333	94.898
29	80	95.8333	94.898			Control	0.1 J147	2.0 J147
30	78.4615	90.625	88.7755		N	195	96	98
31	77.4359	90.625	88.7755		Ave	39.35	43.4	44.4
32	74.359	87.5	87.7551		SD	10.74	10.3026	10.67
33	67.6923	87.5	87.7551		SEM	0.77	1.0515	1.07783
34	67.6923	79.1667	80.6122
35	61.0256	79.1667	80.6122
36	52.8205	79.1667	80.6122
37	52.8205	65.625	69.3878
38	52.8205	65.625	69.3878
39	51.2821	65.625	67.3469
40	51.2821	65.625	67.3469
41	51.2821	60.4167	59.1837
42	43.5897	60.4167	59.1837
43	35.3846	60.4167	59.1837
44	31.7949	51.0417	54.0816
45	30.2564	51.0417	54.0816
46	28.2051	44.7917	48.9796
47	25.1282	44.7917	48.9796
48	25.1282	38.5417	43.8776
49	18.9744	38.5417	43.8776
50	10.7692	38.5417	43.8776
51	7.69231	22.9167	31.6327
52	7.69231	22.9167	31.6327
53	6.66667	13.5417	22.449
54	6.66667	13.5417	22.449
55	6.66667	13.5417	20.4082
56	3.58974	13.5417	20.4082
57	3.58974	13.5417	20.4082
58	3.07692	2.08333	5.10204
59	3.07692	2.08333	5.10204
60	2.5641	2.08333	2.04082
61	2.5641	2.08333	2.04082
62	2.5641	1.04167	1.02041
63	1.53846	1.04167	1.02041
64	0.512821	1.04167	1.02041
65	0.512821	1.04167	1.02041
66	0.512821	1.04167	1.02041
67	0.512821	1.04167	0
68	0.512821	1.04167
69	0.512821	1.04167
70	0.512821	1.04167
71	0.512821	1.04167
72	0	1.04167
73		1.04167
74		0
